# Supplementary material for: Fabrication of Chitosan-Based Network Polysaccharide Nanogels
Source: Molecules. 2022 Dec 1;27(23):8384. doi: 10.3390/molecules27238384 (PMC9740819; doi:10.3390/molecules27238384)
Supplement: Supplementary file 1 [file molecules-27-08384-s001.zip]

Archive with 1 entries (1 files):
- molecules-2053401-supplementary.pdf
